# Supplementary material for: Identification of a novel ceRNA network related to prognosis and immunity in HNSCC based on integrated bioinformatic investigation
Source: Sci Rep. 2022 Oct 20;12:17560. doi: 10.1038/s41598-022-21473-0 (PMC9584951; doi:10.1038/s41598-022-21473-0)
Supplement: Supplementary file 5 — Supplementary Table 1. [file 41598_2022_21473_MOESM5_ESM.xlsx]

## Sheet: Sheet1
Differentially expressed genes (DEGs) and immune-related genes (IRGs)
TCGA-HNSC	GSE6631	Immune genes	Robust Rank Aggregation	Common IRGs
PRH1	KRT4	AZGP1	MMP13	MMP9
AGFG2	MAL	B2M	MMP11	MMP12
CA9	ENDOU	CALR	MAGEA4	ISG15
NUCB2	SASH1	CANX	MAGEA1	PLAU
CAB39L	SPINK5	CD1A	MMP1	PTHLH
CCL28	TGM3	CD1B	COL11A1	AZGP1
MMP11	GPD1L	CD1C	MAGEA12	SPINK5
NOSTRIN	EMP1	CD1D	MMP9	ACKR1
GPD1L	SCEL	CD1E	CXCL11	APOD
EMP1	GPX3	CD4	MMP3	SPP1
CST4	ACP3	CD8A	MMP12	ENDOU
IL11	COL4A1	CD8B	CT45A10	RBP1
CLEC3B	SPP1	CD74	ISG15	TNC
COLGALT1	PPL	CREB1	LAMC2	CCL2
MPO	COL4A2	CTSB	PRAME	IL1RN
COL10A1	SLURP1	CTSE	POSTN	BLNK
GPD1	KLK13	CTSL	SPP1	ACTA1
PLIN1	BLNK	CTSS	MAGEC2	SLURP1
ETFDH	FSCN1	FCER1G	PTHLH	SLPI
BPIFA2	TGM1	FCGRT	FN1	CXCL8
HTN1	MGLL	PDIA3	TGFBI	LCN2
UBL3	PITX1	HFE	MMP10	S100A8
LPO	NEBL	HLA-A	FBN2	PTN
HOXC6	BARX2	HLA-B	MAGEA10	S100A9
OMG	SELENBP1	HLA-C	IFI6
SLC25A4	ZNF185	HLA-DMA	NELL2
GPRIN1	NMU	HLA-DMB	HOXB7
CDCA5	IL1RN	HLA-DOA	COL5A2
PFKFB1	COL5A2	HLA-DOB	COL1A2
SH3BGRL2	PLAU	HLA-DPA1	NOBOX
FAM166B	P4HA2	HLA-DPB1	CA9
ZG16B	HPGD	HLA-DQA1	LOXL2
GRIN2D	COL1A2	HLA-DQA2	MFAP2
NDRG2	FN1	HLA-DQB1	MAGEA9B
MFAP2	MMP1	HLA-DRA	SERPINE1
FAM107A	PTHLH	HLA-DRB1	COL4A6
SUCLG2	DUSP5	HLA-DRB3	CXCL10
CLCNKB	CEACAM5	HLA-DRB4	HHLA1
MYBL2	HOPX	HLA-DRB5	LAMA3
NRG2	NUCB2	HLA-E	COL10A1
EME1	CRISP3	HLA-F	MAGEB2
NEK10	ALOX12	HLA-G	IL24
INHBA	FAP	HLA-H	ENO2
HOXA10	SERPINB1	MR1	FST
PLIN4	RRAGD	HSPA1A	BST2
HOXC9	ECM1	HSPA1B	MAGEA11
KIF2C	KLK11	HSPA1L	FAP
LAMC2	LAMB1	HSPA2	COL3A1
HOXB9	KRT13	HSPA4	BRDT
MMP13	CEACAM6	HSPA5	CHST2
HOXD10	TGFBI	HSPA6	SHOX2
NETO2	KRT17	HSPA8	IDO1
TMEM232	COX7A1	HSP90AA1	LRRC15
MMP9	MALL	HSP90AB1	RSAD2
GJC1	CYP3A5	ICAM1	PLAU
HOXC8	LAMC2	IFNA1	COL4A1
IGF2BP1	SULF1	IFNA2	CALB1
ARTN	POSTN	IFNA4	STC2
FNDC5	SPARC	IFNA5	COL6A3
MPC1	GSDME	IFNA6	MAGEC1
CALML6	APOD	IFNA7	CTAG2
THRSP	ABLIM1	IFNA8	NTS
CDNF	PPP1R3C	IFNA10	CCL11
COQ10A	COBL	IFNA13	TLX3
SPOCD1	DNASE1L3	IFNA14	SOHLH1
GNA14	PRSS3	IFNA16	ITGA5
SMCO1	MYO1B	IFNA17	FSTL3
AUNIP	PTN	IFNA21	CCL20
CIDEC	COL6A3	IFNG	MAGEA6
HMGA2	TPM1	KIR2DL1	IFI44L
PIFO	ANXA1	KIR2DL2	COL7A1
CST5	SERPINB2	KIR2DL3	COL8A1
PLAC1	ACKR1	KIR2DL4	ARTN
ZNF114	SULT2B1	KIR2DS1	NR5A1
NFIX	PFN2	KIR2DS3	CNGB1
MMP12	MMP9	KIR2DS4	COL4A2
SLC2A4	PSCA	KIR2DS5	LIN28B
ASB8	DPT	KIR3DL1	IFI44
CDC6	COL3A1	KIR3DL2	UCHL1
STATH	SCNN1A	KLRC1	IFIT1
ASPA	LYPD3	KLRC2	NEFL
CRY2	CRYBG1	KLRC3	HOXB9
LOXL2	FEZ1	KLRD1	GPR176
PLPP4	LPIN1	LTA	CXCL9
CIPC	TMPRSS11D	CIITA	TNC
NEK5	FAT1	MICA	IFIT3
ACADM	PRSS23	MICB	PFN2
CENPA	CLDN7	NFYA	IGF2BP1
DPF1	SERPINE2	NFYB	MYBL2
HSD17B6	MMP3	NFYC	IFI27
PFKM	PGD	LGMN	FZD2
FSD2	MMP11	PSMB8	COL4A5
PRR27	ALDH3A1	PSMC1	SULF1
HOXA11	AQP3	PSMC2	FEZ1
COL4A1	ADH7	PSMC3	NID2
HSD17B13	CTSC	PSMC4	SPARC
MMP1	CSTB	PSMC5	SPDYC
EPM2A	CRYAB	PSMC6	IGF2BP3
MTFR1L	COL11A1	PSMD1	NRG1
PKMYT1	METTL7A	PSMD2	RBP1
AURKA	TNC	PSMD3	KRT17
CA6	KRT15	PSMD4	ZIC1
CAPN5	SPARCL1	PSMD5	CSAG1
LHX5	IGF2BP3	PSMD7	MYO1B
SERPINH1	MMP10	PSMD8	CDH11
ZCWPW2	LGALS1	PSMD10	CDKN2A
KIF4A	CD24	PSMD11	ALPP
ASB14	MMP12	PSMD13	SCG5
DLG2	TF	PSME1	MAGEA3
CALB1	MMP13	PSME1	OLR1
AQP7	PLAGL1	PSME2	AKR1C3
GAST	CDH11	PSME2	HOXD10
ABCD3	RBP1	RELB	FSCN1
ADAM12	LAMB3	RFX5	FGF19
HOXD11	MYH11	RFXAP	IFIT2
WISP1	SEMA3C	SLC10A2	GOLGA6L7P
DNMT3B	SERPINE1	TAP1	PXDN
TPX2	MT1X	TAP2	DSC1
EXO1	CCL2	TAPBP	NID1
FBP2	THBS2	THBS1	OASL
ZNF106	FOSB	SEM1	COL6A1
COX7A1	NEFL	KLRC4	FAT1
OBSCN	SLPI	AP3B1	CNTNAP2
C2ORF88	CFD	RFXANK	FOXD1
COQ8A	LUM	PSMD6	DHRS2
C16ORF89	SPRR2C	PSME3	TRIML2
CEP55	COL16A1	PSMD14	PLA2G7
CENPO	DDIT4	CLEC4M	GAGE2A
FOXM1	TSPAN8	IFI30	APOC1
CPEB3	LY6D	PROCR	CXCL8
GMDS	CLU	ADRM1	DPPA2
UGP2	MAGEA4	ECPAS	FOXM1
SH3BGR	ISG15	TRPC4AP	FADS1
TGFB1	MYH7	CD209	ITGA6
PHYH	MB	UBXN1	LGALS1
KCNAB1	LCN2	ERAP1	COX7B2
ACOX2	LAMA3	TAPBPL	KIF14
ZIC2	IVL	KIR2DL5A	LUM
PPEF1	SPRR1A	ERAP2	ADAMTS20
CAMK2N2	CLDN10	ULBP3	CGB8
AIM2	S100A8	ULBP2	DKK1
CD276	CXCL8	ULBP1	KRTAP19-1
KIAA1524	ITM2A	KIR3DL3	VEGFC
ISG15	MYH2	RAET1E	COL16A1
HADHB	ACTA1	RAET1L	FADD
TRAK1	CSTA	UBR1	CTSV
PAIP2B	S100A9	RAET1G	UBE2C
LPIN1	STATH	PDIA2	PAEP
TMEM52	ATP2A1	HAMP	AMIGO2
NDUFS1	MYBPC1	PI3	KIF2C
DTL	FHL1	CAMP	CSF2
KRT31	TTN	DEFB4A	SAGE1
KAT2B	MYL1	PPBP	RFC4
NME5	TNNC1	REG3G	LAMB3
TGFBI	TNNC2	CXCL14	MCM2
MSTN	TNNI2	CXCL16	HMGA2
CDC45	HBB	SLPI	AURKB
STC2	TFF3	CXCL8	TK1
UBE2C	KRT19	CXCL10	MICB
C1QTNF6	NEB	CXCL9	SOCS1
PLK1	AZGP1	CXCL5	SERPINE2
PRB3	MUC5B	CXCL11	GAST
PRIM2	PIP	CXCL6	CENPA
SLC6A1	PRR4	CXCL1	MICAL2
IBSP	MUC7	CXCL12	CYP26A1
FZD2		CXCL13	THBS2
KIF14		CXCL2	P4HA2
AC018630.6		PF4	GPR50
AGL		XCL1	HSD17B6
TK1		CXCL3	CDC6
MTBP		DEFB103B	ODC1
KIF18B		CCL13	CTSC
FYCO1		CCL1	ZFP42
PTK7		DEFB1	ADAM8
ALDH9A1		CCL8	CAV1
BMP1		ELANE	FADS3
GPT		DEFB103A	MAGEB6
C16ORF59		DEFA3	ADAM23
SPAG5		DEFA1	PGF
CCL11		TMSB10	TPX2
ICAM5		DEFA6	IL11
RGN		DEFA5	OAS2
PERM1		DEFA4	MAGEB1
SLC25A12		LCN2	HTR2C
EFHB		LCN1	LTBP1
RAD54L		COLEC10	NKX2-4
HOXB7		BPI	HOXA13
RMND5B		S100A9	APOL1
GOT1		S100A8	CSAG2
ORC6		DCD	XAF1
SNX10		LCN6	ADAMTS2
PAEP		S100A12	TMSB15A
KRT84		HTN3	MAGEA9
MT1A		LCN8	AURKA
MLYCD		DEFA1B	TRIP13
CDCA3		CCR10	HLA-G
HOXC11		CELA1	HOMER3
RFC4		DEFB106A	CT45A1
TTYH3		PENK	PLOD3
GTSE1		BPIFC	LAMB1
ENO3		MMP12	ERVV-2
CHRNA10		BPIFB6	HOXC4
PLAU		LEAP2	SNAI2
KIF26B		SFTPD	NKX2-2
PMEL		LCN9	LPCAT1
COL7A1		BPIFB2	CCNA1
MAGI1		PTGDS	TDO2
XRCC2		TMSB4X	NDC80
FEM1A		PGLYRP1	SPANXC
TROAP		ZC3HAV1	ITGA3
GBX2		TMSB15A	UBE2S
TESC		S100B	BCAT1
MINDY1		S100A13	TPBG
C1QTNF7		S100A6	GABRG2
RPL3L		DEFB119	CDC20
LYZ		DEFB107A	NREP
HJURP		DEFB105A	SMC1B
TMEM143		SERPIND1	PAGE2
NIPSNAP3B		DEFB129	PROCR
RRAGD		DEFB127	VCAN
CDH24		S100P	AGRN
HTN3		S100A7	FOLR3
ADAMTS12		DEFB104A	HOXA11
LBX2		DEFB126	IFI35
ENO2		DEFB106B	PLOD2
C14ORF159		DEFB104B	HMX2
ZIC5		DEFB107B	NT5E
HOXA13		PGLYRP3	HTRA1
SHCBP1		PGLYRP2	GPR149
BIRC5		S100A10	TMEM158
TMEM182		S100A2	LHX1
TPCN1		DEFB125	METTL11B
NRIP3		DEFB123	CGB5
COL27A1		DEFB105B	IL1B
ATP6V1B1		DEFB132	TFRC
FABP7		BPIFB3	FIBCD1
OFCC1		LCN12	KLF7
PRELID3A		PGLYRP4	CDKN3
ONECUT2		S100A11	SHCBP1L
COL12A1		S100A5	LAMP3
GNGT1		S100A3	PTK7
STAC2		S100A1	TRAM2
SORBS1		DEFB128	CTCFL
CD300LG		DEFB108B	EPHB2
SLC26A6		HTN1	LHX5
VAV2		LMBR1L	CKS1B
GNA12		S100A7A	CXORF67
ADPRHL1		DEFB118	LYPD8
CENPI		COLEC12	CYP27B1
ATP6V0A4		TMSB4Y	SPANXB1
PTHLH		DEFB131A	GPNMB
COL5A2		DEFB134	HOXA10
CAPN3		DEFB130A	COL6A2
MCM2		DEFB124	RPL39L
ACAT1		DEFB121	CA2
LRTM1		DEFB116	RNASE10
COL4A2		DEFB115	PKMYT1
SRD5A2		DEFB114	SOST
EXTL1		DEFB113	MIOX
CHST11		DEFB112	IFNK
SVIL		DEFB110	CDSN
EIF5A2		TMSB15B	ARPC1B
MYLK3		DEFB133	AADACL3
PLIN5		S100Z	LOX
ATP2B2		MAVS	LHX2
PYGM		TMSB4XP8	HOXD13
TPPP2		S100A14	BGN
ADAMTS20		LCN10	OFCC1
PLOD3		S100A16	FOXF2
KRT85		DEFB136	DDX53
MTFR2		DEFB135	AEBP1
TIMP4		DEFB117	SPANXD
PDCD4		DEFB110	PPP4R3CP
MYRIP		ZC3HAV1L	CSPG4
CYP3A4		S100A7L2	CCNB2
C11ORF84		MBL3P	IFI30
MRGBP		DEFB4B	IBSP
CSF2		BPIFB4	PLAC1
TNXB		IFNAR1	ZPBP2
APBA2		AZU1	SUN3
IDI2		DEFB131B	HOXC12
ARHGEF10L		DEFA1A3	TYMP
HAPLN1		LCN1P1	GATA4
DUSP9		S100G	GRM4
IL17D		DEFA7P	HOXB13
ADH4		DEFB130B	ONECUT3
CFD		DEFB108F	SYT1
ZMYND12		DEFB131C	PLPP4
ATP2A1		TCHHL1	MYO10
PLEKHB1		TINAGL1	SLCO1B1
TONSL		IFNGR1	TNFSF4
COL11A1		SLC22A17	GBX2
WDHD1		WFIKKN1	CSAG3
C10ORF107		WFDC2	ZNF280A
YEATS2		IL6	CKS2
COL13A1		UMODL1	LHX9
TRIP13		TGFB1	NGB
CFTR		PF4V1	ZFR2
ADAMTS2		MMP9	TLX2
MAP4K2		ANOS1	CDC25B
CFL2		TLR4	P4HA1
MYLK4		IFNG	HOXD12
ACYP2		SPAG11B	KHDC1L
RAD51		A2M	HOXC8
HSD11B2		CTSL	CHGB
PRR11		NFKB1	PTX4
NME9		APOBEC3G	CDH3
COL5A1		FABP6	HOXC10
KIF23		NOD2	TRIML1
PPIL6		MBL2	TOP2A
TRAM2		SFTPA1	PNMA6E
SORBS2		RBP1	SMCP
PRR4		TLR2	HDGFL1
SH2D2A		SLC40A1	GTSF1
ACACB		PLAU	CACNA1B
DEPTOR		IL1B	INHBA
AURKB		PAEP	SP8
RORC		HJV	OR6C70
PDK4		MUC5AC	THY1
CCNB2		CTSS	OR2B6
AC131097.2		OBP2A	C11ORF87
STK39		PLTP	DLX2
E2F7		MX1	FAM71F1
MRAP		DDX58	COL2A1
SLC38A3		IFNL1	SLCO1B3
PHKG1		IRF3	IGFBP3
MLANA		SFTPA2	SEC61G
COL4A5		LPA	STRA8
FOLR3		LBP	NLRP7
FBN2		RBP4	IQCM
PEBP4		SFTPA1	FOXI3
ENPP3		NOX4	PDIA2
IFI6		LTF	GRIN2D
PRAME		IFNB1	HOXD11
PLAC9		RBP5	NAA11
MYOC		FABP7	CHIT1
BUB1		FABP5	NKX3-2
EXT1		FABP3	RPE65
TCEAL6		FABP2	FOXL2
FAM180B		FABP4	PPEF1
ATAD2		R3HDML	ZIC5
NCAPH		BPIFA3	DISP3
FRZB		BPIFB1	LIM2
HOXD13		OASL	HKDC1
KRT36		CRABP2	ADAMDEC1
SLC25A34		CRABP1	COL13A1
CGNL1		RBP7	REG1A
SLC46A2		DUOX1	HOXC11
PDE4DIP		OBP2B	CRISP3
CDCA8		RBP2	STATH
PLXNA1		LCN15	PRR4
POSTN		CETP	KRT4
MYZAP		FABP12	ATP2A1
CARNS1		FABP9	MYH7
CDC20		BPIFA1	MAL
TRIP10		LCNL1	PIP
SASH1		C8G	MUC7
IGF2BP2		SPAG11A	ADIPOQ
ANGPTL1		PI15	MB
SLC2A6		NOX1	MYH2
FOXD2		PMP2	AZGP1
CA3		APOD	TNNC2
LHX1		ORM2	ENO3
TPBG		ORM1	PYGM
RNF123		TNF	SMR3B
HINT3		CTSG	COX6A2
ITM2A		PRTN3	ACTA1
AGRN		MAPK1	MYBPC1
LRRN4CL		PML	ADH1B
KPNA2		AEN	CKMT2
HTR1D		CYBB	KRT76
CASC1		BPIFA2	PLIN1
HOXC10		ISG20	LTF
SECISBP2L		BCL3	MYLPF
MTMR10		ISG20L2	MYL2
ACTN3		NOX5	TGM3
P3H1		NOX3	BPIFA2
CDC25C		DUOX2	KRT13
SNAI2		TLR3	HMGCS2
PRH2		TFRC	MYL1
PPP1R12B		IFIH1	TNNI2
SEC14L5		LRP1	TTN
EDN3		TRIM5	MYOC
ZNF707		IDO1	NEB
CLIC5		GDF15	HTN1
F10		NEDD4	TNNC1
KIF3C		ADIPOQ	ZBTB16
STX1A		STAT3	FMO2
CDKN3		STAT1	FHL1
CLSPN		IFNL2	S100A1
RNASE10		SOCS3	COX7A1
FANCB		SEMG1	CA3
ITGA5		TNFSF10	SPINK5
FEN1		CCL20	HTN3
LSMEM2		SOCS1	WFDC2
ADH1B		RNASEL	HSPB6
E2F1		IRF1	TYRP1
WDR63		IL15	ATP1A2
FIBCD1		APOBEC3F	ENDOU
PARP12		PLAAT4	PRR27
LMOD1		CHIT1	LDB3
MB21D1		IFNA1	TF
MAPT		CD40	DLK1
SESN1		TLR7	TSPAN8
NEK2		PPIA	TCAP
KDELC1		HFE	EEF1A2
DEPDC1B		ZYX	FXYD1
SCGB3A2		NLRX1	FAM107A
SPATA18		PGC	SLN
BMP8A		VEGFA	SH3BGR
FITM1		IKBKE	TNNT3
SHOX2		ISG15	MYH6
ECT2		DHX58	CEACAM7
DCBLD1		TNFAIP3	AQP5
DLGAP5		TFR2	CST5
MYOM1		FCN2	HPGD
GNG7		MUC4	SLC25A4
ACADSB		F2R	LPO
LAMA3		ELN	MYBPC2
TMEM132A		IL27	MYOM1
FSCN1		MAPT	DMBT1
SYNM		LYZ	HOPX
GREM2		CCL5	KRTAP13-1
SHROOM3		LEP	PPP1R3C
NDC80		CYLD	TNNT1
CRISP3		KLKB1	EMP1
TRIML2		CST4	FUT6
CNTD2		CSRP1	AMPD1
KNTC1		MAPK14	UPK1A
DFNA5		JUN	ADH7
ADHFE1		ITGAV	CYP3A5
RAD51AP1		IRF5	TCN1
S100A1		CCR6	CHRDL1
PACRG		IL12B	SLURP1
KRT33A		TLR8	CST4
NDE1		GNLY	TFF1
PNPLA7		CD81	TPM2
MAPKAPK3		EIF2AK2	RYR1
FCHO2		APOM	PSCA
POPDC2		CACYBP	DES
CNGB1		NOD1	PRB4
PSMC3IP		MAPK8	ABCA8
CSRNP1		MAPK3	C7
QSOX2		BST2	CRYM
CKS1B		BPHL	SORBS2
GPR176		PLA2G2A	NR3C2
NCMAP		GRN	AMOT
FAM3D		NEWENTRY	CHAD
TUSC5		PDGFRA	HRC
ALAD		GNAI1	PADI2
FST		WNT5A	SCGB1D2
LPCAT1		FURIN	KRT31
ASAH1		ADAR	SCEL
SCN7A		TYK2	KLK1
TRNP1		NOS2	TNNI1
HPGD		TRAF3	KLK13
ADAMTS6		TPT1	PRH2
KLK1		TPM2	PLN
TBC1D31		NEO1	CLDN10
SEMA4F		AHNAK	PEG3
SMR3B		TLR1	ZG16B
GADD45B		TK2	ACKR1
LAMP5		PRDX2	MUC5B
RBM47		MX2	APOD
PGM1		FGF2	COBL
MAL		FGA	MYL3
UPK3A		TCF7L2	SGCG
UHRF1		F2RL1	SCGB2A1
MAGEA4		TKFC	PLP1
CAPN14		MSR1	PPL
MGLL		NFKBIZ	FLNC
SCG5		LMBR1	TFF3
SCIN		EPPIN	ALDH1L1
TIMELESS		SRC	GPD1L
WNT2		MPO	SELENBP1
SELENBP1		ELAVL1	PRH1
PRB4		ROBO3	MYF6
PMEPA1		SP1	PROM1
KIF18A		SOD1	CRYAB
VWA3B		PDF	CILP
SERPINE1		DLL4	PMEL
KRT76		ECD	TMOD1
NRM		SLC11A1	LMOD1
KLHL33		DMBT1	TJP3
HADH		STING1	ALDH3A1
ACAD8		SKIV2L	KRTAP3-2
AFDN		SEMG2	CEACAM1
FOXL2		LTA	SYNM
DSCC1		DES	CAPN5
ZAN		DCK	PPP1R1A
ZBTB16		DAXX	ADH1A
KHDC1L		TNFRSF10A	CEACAM5
CYP3A5		TNFRSF10B	KLK11
COL2A1		EED	PRB1
GPR158		CCL4	FRZB
SPRY4		LIMS1	PRB3
SLC11A1		LALBA	MMRN1
METTL11B		APOBEC3H	CFD
CHI3L2		TMPRSS6	ALOX12
KIAA0232		SPINK5	KRT36
HAUS8		MARCO	BCAS1
TSPAN6		BECN1	AADAC
DNAH17		TNFSF11	SLITRK5
C1QL1		KNG1	MYOZ3
TMEM38A		CSK	SCGB1A1
DBF4B		KLRK1	CRISP2
C18ORF54		KCNH2	AQP3
KRT4		JUND	DNASE1L3
LDHD		JAK1	GPX3
SLC13A2		CREB1	KRTAP13-2
MYH15		CLDN4	FAM189A2
CAP2		CCL28	PLA2G2A
WWC1		RNASE3	SCNN1B
KRT78		RN7SL1	TGM1
DLX6		IRF7	THRSP
PIF1		IREB2	GABRP
MMP3		ILK	SLC6A4
CHEK1		IL18	RRAGD
LDB3		IL17A	F10
TREM1		LTB4R	TLE2
CENPL		APOBEC3A	KRT84
SMAGP		MASP2	ANXA9
SOST		TRIM27	AOX1
CFAP61		RELA	AGR2
MELK		IL7R	PAX9
TNFSF4		IL1A	PIGR
CTHRC1		PTX3	PDLIM3
FHL1		IFNAR2	TAC1
LSMEM1		IFN1@	CSRP3
CLYBL		SYTL1	MT1A
CSAG1		APOBEC3C	SMR3A
BST2		DDX17	HSPB2
PRKN		PTGS2	DPT
TLX2		HTR1A	CA6
KNSTRN		SEPTIN7	CLU
GINS1		CD40LG	AGFG2
ANKS1B		CD14	SERPINB2
UBE2S		CD8A	EDN3
HSPB6		CD4	BARX2
CDCA4		MASP1	ASPA
TPM2		PROC	ITM2A
HAP1		MAP2K2	ACTN2
MAP1LC3C		MAP2K1	MYOM2
SLC35C1		HRG	PRSS3
SUN3		NDRG1	CSN3
PKIA		IRF9	CYP4B1
PPL		TRIM22	RCAN2
MMP14		LANCL1	SERPINB1
GPT2		PPP4C	LPL
HOXC4		HMOX1	IL1RN
NT5DC4		HMGB1	XPNPEP2
FN1		HLA-B	PHYH
FMO5		RNASE7	CMA1
NEMP1		ABCC4	C1ORF87
KRT33B		HGF	PPARG
KRTAP3-2		HDAC1	PKIA
ZFP92		IFNLR1	TMPRSS2
KIF1C		PLSCR1	HSD11B2
LY6K		B2M	MYH11
PIMREG		BACH2	ZNF185
KLF7		TANK	MUC22
ALPP		PIK3CG	CLDN8
SMC1B		ARRB1	SLC16A6
FANCA		RSAD2	CEACAM6
PPP1R3C		STAB2	TMEM213
PLOD1		TBK1	ECM1
FANCI		PDYN	DHRS7C
KY		PDGFRB	SASH1
WDR66		PDCD1	FCER1A
UCP3		PCSK2	DMD
P4HA3		PCSK1	GDF10
IL24		ARG2	CSTA
CDKN2AIP		AQP9	LRTM1
LINGO4		FASLG	TGFBR3
PADI1		APOH	PITX1
UBE2T		BIRC5	C6ORF58
LYRM7		ANXA6	PLEKHA6
TNFRSF11A		IL22	HLF
APPL1		VTN	NUCB2
PIP		VIM	TMPRSS11D
ANK2		VCAM1	CDH19
ERBB4		PRDX1	CD24
CEACAM1		GFAP	CSN2
ZBTB47		GBP2	ANXA1
DNALI1		ALB	MUC4
ESRRG		SLC29A3	CLCNKB
ORC1		OAS1	TOX3
MAGEA11		AGER	FGF7
CCL14		UNC93B1	SLC38A3
ASB16		TNFSF4	SLC16A7
TCP11L2		NOS1	CYP4F12
PCSK9		ACTG1	CIDEC
PLN		ACTA1	METTL7A
P3H4		ACO1	CYP11A1
STBD1		SERPINA3	MIA
FGD6		CXCR1	NMU
PDIA5		CCL15	KRTAP11-1
C15ORF62		CCL14	FBP2
DPF3		CCL4	CAPN3
RHEBL1		CCL16	SMCO1
NUF2		CCL19	CLDN3
HASPIN		CCL13	KAT2B
RTN4R		CCL18	SFRP1
FAM47E		CCL17	FUT3
KLHL38		CCL26	CAND2
C9ORF24		CCL22	MGLL
CCDC173		CCR3	C9ORF135
HOMER3		CCL28	KRT33A
RAD54B		CCL4L1	SPRR1A
MUC22		ACKR2	TTC9
USB1		CCR7	GAMT
FAM72A		CCL27	KRTAP3-1
FHL3		CCR8	CTSG
RYR1		ACKR4	MALL
TMEM63A		CCR10	CX3CR1
NCAPG		CCL2	ETNPPL
RNF180		CCL21	CYP2E1
TLE2		CCL7	TYR
CYP27B1		CCL5	SLC13A2
FABP3		CCL3	KRT85
IKBIP		CCL20	SCGB3A2
GPX3		CCL11	CYP2C18
CAST		CCR5	RPL3L
DOPEY2		CCL23	NR4A1
KRT32		CCL25	LRRC26
SLC16A6		CCL1	GLP1R
HKDC1		CCL3L3	ID4
EIF2AK2		CCL4L2	SULT2B1
FMNL3		CXCL12	ASCL3
ALDH6A1		XCL1	CCL2
TM4SF19		CCL8	LCN1
CHST2		CCL3L1	KRT7
LRRC39		CCR1	BLNK
RGS22		CCL24	FABP7
GOLGA4		XCL2	TM7SF2
MYOZ3		CXCL1	FBXO40
KREMEN2		CXCL10	CPEB3
GADL1		CXCR4	PTGDS
NR5A1		CXCL2	HP
GINS2		CXCR6	LYPD3
KIF19		CCR4	TMPRSS11B
KLHL31		CXCL11	MFAP4
USP13		TAFA5	CSTB
VIP		TAFA3	PTX3
TMPRSS11B		TAFA4	GJB1
CAND2		TAFA1	EYA2
HIST1H2AG		TAFA2	PDK4
NXPE4		CCL15-CCL14	PRUNE2
SMTNL1		IL6	NT5C1A
GALNT16		TNF	GULP1
CHTF18		IL1B	MSMB
COL1A1		IL18	KBTBD13
MCM5		PTK2B	CAP2
ADAMTS7		VEGFA	PEBP4
NLRP7		IL4	CLDN4
CLDN11		CDH1	GPD1
CFAP221		CD40	PDE4DIP
RCAN2		DEFB103B	ATP8A1
ASF1B		F2RL1	FOSB
ONECUT3		MMP9	CHI3L2
MITF		LTBP1	FSD2
CLCA4		DEFB4A	MYLK3
FRMD3		TNFSF10	ACSM1
CKAP2L		IL13	LPIN1
STMND1		IL10	SLC2A4
NXPH4		IL2	LCN2
CCNF		PPARG	CFTR
CENPN		FGR	ANGPTL7
DNAH7		MIF	ANKRD1
FAXDC2		CRP	GPR12
TACC3		JAK2	SGCA
KIFC1		IL1A	KRT32
CDX1		PTK2	ABRA
KCNRG		PTGDR	CASQ2
SERPINA5		CD86	GATM
PIH1D2		HCK	ACADSB
GBP6		ARRB1	CLIC5
ADSSL1		GNAI1	GPRASP1
FAAP24		VDR	CXCL12
PDPN		OLR1	CALML6
NKAPL		GRK2	SVIL
CASQ1		TXK	SPARCL1
HOPX		RNASE2	MS4A8
HIST1H3G		CD79A	GAS7
XRCC3		CD79B	SYNGR1
SLC12A2		LYN	C8ORF22
NELL2		SYK	PTPRN2
RMI2		BTK	DEFB1
MCM10		BLNK	SOD3
FSD1		VAV3	MUC21
SLC19A1		VAV1	MYRIP
CST2		VAV2	CYP2J2
CDT1		RAC1	SNTN
FAP		RAC2	ACACB
CCNG1		RAC3	CCL23
RTN2		PPP3CA	CASQ1
KHDC1		PPP3CB	EPHX2
CUTC		PPP3CC	FOLR1
BCL2L12		CHP1	CYP2F1
CELSR3		PPP3R1	PCP4
PCCA		PPP3R2	GMPR
FXYD1		CHP2	EVPL
SPNS2		NFAT5	MGP
ANXA11		NFATC1	OCLN
KLB		NFATC2	PTN
COL5A3		NFATC3	DCD
UBE2D4		NFATC4	SLPI
UCN2		HRAS	SPINK9
NT5C1A		KRAS	DKK4
LRRC10B		NRAS	SCNN1A
TMEM72		FOS	METTL21C
CLDN23		JUN	ADGRG2
MARVELD1		CARD11	EXPH5
BUB1B		BCL10	SMARCD3
CDK1		MALT1	PTGIS
RANBP9		CHUK	S100A9
CRAT		IKBKB	TIMP4
DISP3		IKBKG	PPP1R3A
KRTAP4-1		NFKB1	CH25H
EIF4E3		RELA	GNG7
LRRC20		NFKBIA	UBL3
SPC24		NFKBIB	AOC3
CLCN1		NFKBIE	NR4A3
ANXA1		CD81	GP2
PLPP7		CD19	CAV3
CKMT2		CR2	GNE
VEGFD		PIK3R5	ASB11
PRR29		PIK3R1	GMDS
SMIM5		PIK3R2	CRAT
ITGA6		PIK3R3	NEBL
CNGB3		PIK3CA	BPIFB1
SLC25A20		PIK3CB	CYP2A13
ADAM8		PIK3CD	BEX4
SYPL2		PIK3CG	DUSP5
FAM72B		AKT3	C1ORF158
ALG3		AKT1	CACNB4
MAML3		AKT2	TUSC5
SLC5A12		GSK3B	FOS
GPRASP1		INPP5D	MAOB
DNAH9		CD22	IDI2
DPCR1		CD72	CLDN7
SLC15A3		PTPN6	FNDC5
BICD1		LILRB3	SORBS1
HIST1H3H		FCGR2B	ATP10B
C2ORF54		RASGRP3	ITGA7
FBXL17		PLCG2	NRG2
DMGDH		PRKCB	ZFP36
SPX		IFITM1	KLHL33
HIST1H2BO		IGH	RNASE4
CD80		IGHA1	ETFDH
TOGARAM2		IGHA2	AQP7
AZGP1		IGHD	HSD3B1
TTC21A		IGHD1-1	FABP3
CAGE1		IGHD1-14	ANK2
LRRC2		IGHD1-20	CRNN
ARPC1B		IGHD1-26	S100A8
ECT2L		IGHD1-7	PFKM
PPP1R18		IGHD2-15	EGR3
FADS1		IGHD2-2	KRT35
SIAE		IGHD2-21	ABLIM1
CAPSL		IGHD2-8	CAPSL
CRACR2B		IGHD3-10	SRPK3
ELF4		IGHD3-16	MORN5
SPINK9		IGHD3-22	ACADM
ELANE		IGHD3-3	DWORF
C16ORF74		IGHD3-9	IL6
GPC2		IGHD4-11	C16ORF89
ZNF469		IGHD4-17	LIMCH1
PAX9		IGHD4-23	CHL1
THSD4		IGHD4-4	SLC28A1
FOXS1		IGHD5-12	JCHAIN
SOCS1		IGHD5-18	CHRM1
EPHB2		IGHD5-24	ART3
MAGEA6		IGHD5-5	SLC4A4
ANXA9		IGHD6-13	RRAD
ACSM3		IGHD6-19	NXPE4
MICB		IGHD6-25	GPRC5B
CDH20		IGHD6-6	ALDH1A1
ARHGEF39		IGHD7-27	PGD
SPINK5		IGHE	LRRTM1
AMPD1		IGHG1	ACTG2
INMT		IGHG2	DIO2
COL22A1		IGHG3	ART1
IQGAP3		IGHG4	SCN1B
MLIP		IGHJ1	DYNAP
LAMB4		IGHJ2	PAIP2B
C1ORF112		IGHJ3	MITF
AMIGO2		IGHJ4	MYOZ1
TERT		IGHJ5	GLRB
MYO1B		IGHJ6	ELF3
ANKRD23		IGHM	FLG
MATN3		IGH	MT1X
COBL		IGHV1-18	APOBEC4
COL4A6		IGHV1-2	HBB
SPDYC		IGHV1-24	TMEM210
KCNB1		IGHV1-3	CKM
TYRP1		IGHV1-45	SLC26A2
TPT1		IGHV1-46	TEX26
PCDHGC5		IGHV1-58	IL22
RGS4		IGHV1-69	MPO
CYP2F1		IGHV1-8	MLANA
MYLK2		IGHV1-38-4	TACSTD2
SLC11A2		IGHV1-69-2	ABLIM3
TCF24		IGHV2-26	KRT33B
MYOZ1		IGHV2-5	WFDC6
KCNIP2		IGHV2-70	ALPK3
SUOX		IGHV3-11	ACOX2
CACNA1B		IGHV3-13	C14ORF180
IFI44		IGHV3-15	CAPN6
FAM72D		IGHV3-16	SMAGP
MOGAT1		IGHV3-20	DUSP1
SOX11		IGHV3-21	FAM216B
NFIA		IGHV3-23	FMO5
CXCL11		IGHV3-30	ARSF
PNCK		IGHV3-30-3	EXTL1
C2ORF73		IGHV3-30-5	BTC
HIST1H2AI		IGHV3-33	CNTFR
CSAG2		IGHV3-35	ASB15
C6ORF58		IGHV3-38	PITX3
P4HA1		IGHV3-43	ENPP4
CD200R1		IGHV3-48	ACTN3
CMYA5		IGHV3-49	AQP1
MSANTD3		IGHV3-53	ERICH3
SKA1		IGHV3-64	PLIN4
SALL4		IGHV3-66	DPCR1
LRRC26		IGHV3-7	STK39
FAM174B		IGHV3-72	ERBB3
FMO2		IGHV3-73	STMND1
LHX9		IGHV3-74	TMEM72
CENPF		IGHV3-9	PDE6A
PTPRN		IGHV3-38-3	TRIP10
AOX1		IGHV3-69-1	EPB41L3
ITGB1BP2		IGHV4-28	SLC6A1
PPARGC1A		IGHV4-30-1	BTG2
SLC25A25		IGHV4-30-2	TMEM212
GPIHBP1		IGHV4-30-4	MGAM2
RNASEH2A		IGHV4-31	DLG2
POLQ		IGHV4-34	GPRC6A
RAC2		IGHV4-39	SLC24A5
CREG2		IGHV4-4	AQP4
SPATA6		IGHV4-59	MOGAT1
PHLDB2		IGHV4-61	KLF4
OR2B6		IGHV4-38-2	PITX2
MCM7		IGHV5-51	MSTN
NR3C2		IGHV5-10-1	ALDH9A1
ENPP4		IGHV6-1	DPP6
LCN1		IGHV7-4-1	PHKG1
ADAMTSL2		IGHV7-81	SMYD1
MICAL2		IGK	KCNA5
SPRY1		IGKC	AC131097.2
P3H2		IGKDEL
SLC5A5		IGKJ
TRIM46		IGKJ1
PLEKHG4B		IGKJ2
CILP2		IGKJ3
LAMB3		IGKJ4
USP6NL		IGKJ5
SPATA4		IGKV@
RAB3B		IGKV1-12
FOXO4		IGKV1-13
SOX12		IGKV1-16
C1ORF127		IGKV1-17
METTL7A		IGKV1-27
ACKR1		IGKV1-33
TGFBR3		IGKV1-37
ATP8B3		IGKV1-39
FAM149A		IGKV1-5
IKZF2		IGKV1-6
PLEKHA6		IGKV1-8
CDC25B		IGKV1-9
ADA		IGKV1D-12
MGST2		IGKV1D-13
GNMT		IGKV1D-16
PRC1		IGKV1D-17
LYVE1		IGKV1D-33
KLF15		IGKV1D-37
ABRA		IGKV1D-39
STRADB		IGKV1D-42
PDLIM5		IGKV1D-43
ISOC1		IGKV1D-8
KLHDC7B		IGKV2-24
GDF10		IGKV2-28
CAPS		IGKV2-30
C6ORF141		IGKV2-40
TNS2		IGKV2D-24
MB		IGKV2D-28
CGB8		IGKV2D-29
TMEM26		IGKV2D-30
ABHD5		IGKV2D-40
SPC25		IGKV3-11
VSIG2		IGKV3-15
PGM5		IGKV3-20
CSMD2		IGKV3-7
RCN3		IGKV3D-11
GTSF1		IGKV3D-15
SORT1		IGKV3D-20
SLC20A1		IGKV3D-7
OIP5		IGKV4-1
FNDC4		IGKV5-2
ERICH3		IGKV6-21
MIOX		IGKV6D-21
LAMB1		IGKV6D-41
NNT		IGL
MC5R		IGLC1
PARP14		IGLC2
PTGES3L		IGLC3
BOC		IGLC6
ABCA8		IGLC7
MEIS2		IGLJ
ZNF844		IGLJ1
PLEK2		IGLJ2
HS3ST1		IGLJ3
ADAMTS14		IGLJ4
ACTL6A		IGLJ5
TXLNB		IGLJ6
HYDIN		IGLJ7
KCNK5		IGLV@
SEMA6C		IGLV1-36
SLC44A3		IGLV1-40
SLC25A23		IGLV1-44
KAZN		IGLV1-47
GPR12		IGLV1-50
FSTL3		IGLV1-51
N4BP3		IGLV10-54
ETNPPL		IGLV11-55
PDK2		IGLV2-11
CCDC170		IGLV2-14
HOXD9		IGLV2-18
CENPE		IGLV2-23
GPR19		IGLV2-33
DNA2		IGLV2-8
SNTB1		IGLV3-1
ARHGAP11A		IGLV3-10
TMC7		IGLV3-12
SH2D4B		IGLV3-16
ZGRF1		IGLV3-19
MAD2L1		IGLV3-21
KIAA2012		IGLV3-22
PINK1		IGLV3-25
IFI27		IGLV3-27
BARX2		IGLV3-32
PADI2		IGLV3-9
MCM4		IGLV4-3
PSRC1		IGLV4-60
CRYAB		IGLV4-69
SLC26A4		IGLV5-37
LMO7		IGLV5-39
TMEM132C		IGLV5-45
BBOF1		IGLV5-48
C16ORF71		IGLV5-52
GNLY		IGLV6-57
RNF224		IGLV7-43
APOD		IGLV7-46
STIL		IGLV8-61
PROC		IGLV9-49
HOXC13		C3
MGP		C5
RFX8		CAMP
FAM214A		CCL1
PTGFRN		CCL11
SLC2A1		CCL13
TCHH		CCL14
LDLRAD1		CCL15-CCL14
ELOVL3		CCL15
FOXD1		CCL16
SLC52A2		CCL17
SHMT1		CCL18
TRPC4		CCL19
MAGEA10		CCL2
ATP7B		CCL20
TMEM210		CCL21
SPP1		CCL22
KRT222		CCL23
EXPH5		CCL24
GDF5		CCL25
AMOT		CCL26
PCDH1		CCL27
FAM129B		CCL28
WFDC2		CCL3
SCN2B		CCL3L1
PDZD7		CCL3P1
SCARA5		CCL3L3
FHIT		CCL4
C9ORF152		CCL4L2
NBEA		CCL4L1
TOP2A		CCL5
CD70		CCL7
TNNC2		CCL8
KRTAP13-1		CKLF
PDE6A		CMA1
XIRP1		CTSG
B3GNT4		CX3CL1
NEIL3		CXCL1
SCEL		CXCL10
GMNN		CXCL11
TEC		CXCL12
EN1		CXCL13
PCLAF		CXCL14
TMEM213		CXCL16
BCKDHB		CXCL17
MYOM2		CXCL2
CHN1		CXCL3
NAAA		CXCL5
TSPAN12		CXCL6
LIMCH1		CXCL9
DUSP13		CCN1
TM4SF19-TCTEX1D2		DEFA1
GNE		DEFA3
EFNB1		DEFA5
PRG4		DEFB1
HIST1H4I		DEFB103B
MYO10		DEFB104A
KALRN		DEFB4A
COL6A3		EDN1
EMCN		EDN2
TRPA1		EDN3
ATP1A2		FGF10
TNNT1		FGF2
TTK		HTN3
PPP4R4		CXCL8
ENO4		LECT2
CCDC14		PF4
FEZ1		PF4V1
HMGCS2		PLAU
CHRM1		PPBP
PLEKHA7		PPBPP1
EHD3		PROK2
NCOA1		RNASE2
CCNG2		SAA1
LRFN4		SAA2
STARD4		SBDS
PLK4		SEMA3A
CTNNA3		SEMA3B
NWD1		SEMA3C
HERC5		SEMA3D
CCDC160		SEMA3E
FAM110D		SEMA3F
CCNE1		SEMA3G
MAGEA12		SEMA4A
ZFP2		SEMA4B
PLCL1		SEMA4C
NKX6-1		SEMA4D
ZNF281		SEMA4F
TACC2		SEMA4G
CISH		SEMA5A
CEBPE		SEMA5B
EN2		SEMA6A
NHLRC4		SEMA6B
SH2D1B		SEMA6C
PLA2G7		SEMA6D
CXCR2		SEMA7A
ALPK3		SLIT1
CHIT1		SLIT2
ID4		TNC
TBX15		TYMP
VWA5A		XCL1
TRPV6		XCL2
SMPD2		C5AR1
NBEAL2		ACKR2
OASL		CCR1
PPP1R36		CCR10
AC007906.2		CCR3
ST3GAL4		CCR4
HTR2C		CCR5
SRL		CCR6
OSCP1		CCR7
SETMAR		CCR8
ZWINT		CCR9
MYL3		ACKR4
TSPAN10		CCRL2
DNASE1L3		CMKLR1
SLC37A1		CX3CR1
FOXL1		CXCR3
FBXO40		CXCR4
AIF1L		CXCR5
BRDT		CXCR6
BRCA1		ACKR3
PRSS27		CYSLTR1
ANO5		CYSLTR2
CSAG3		ACKR1
GMPR		EDNRA
RTKN		EDNRB
TOX2		FPR1
CA13		FPR2
ULBP2		FPR2
CDCA2		GPR17
CADM2		GPR32
TSGA10		GPR33
USP18		PTGDR2
PCED1B		C5AR2
MAGEB2		CXCR1
HMMR		CXCR2
GAMT		LTB4R
SPEG		LTB4R2
MND1		PLAUR
CHAD		PLXNA1
COL16A1		PLXNA2
LNX1		PLXNA3
IQCD		PLXNA4
ZFP36		PLXNB1
HMGB3		PLXNB2
MTHFD1L		PLXNB3
CXCL13		PLXNC1
KRT35		PLXND1
RSAD2		PTAFR
ABL2		ROBO1
CCL23		ROBO2
MUC21		ROBO3
SYNGR3		RXFP3
C10ORF55		XCR1
LTF		ADIPOQ
FZD4		ADM
SLCO1B3		ADM2
SLC17A9		AGRP
NETO1		AGT
CKS2		AMBN
PRRT3		AMELX
SLC28A1		AMH
LHB		ANGPTL5
TMEM233		ANGPTL7
ENDOU		APLN
NPY1R		AREG
RHOU		MANF
CCDC150		CDNF
SLC16A7		ARTN
RBP1		AVP
SUGCT		AZU1
RBM20		BDNF
KRT13		BMP1
LAIR2		BMP10
DLL3		BMP15
KLHL5		BMP2
GPR39		BMP3
SLC27A6		BMP4
CHST7		BMP5
FBXO43		BMP6
PIGR		BMP7
NPW		BMP8A
AK9		BMP8B
ERCC6L		BTC
B4GALNT1		MYDGF
GFI1		C3
ASB12		C5
AQP5		CALCA
C17ORF53		CALCB
FGF19		CAMP
TPRG1		CAT
GRK7		CCK
COL3A1		CCL1
DMD		CCL11
NPY5R		CCL13
SLC4A4		CCL14
ARHGAP6		CCL15-CCL14
KCNMB1		CCL15
CPEB4		CCL16
HOXD12		CCL17
DEPDC1		CCL18
KIF20A		CCL19
HSPB8		CCL2
GALNS		CCL20
CCDC178		CCL21
CACNB4		CCL22
KBTBD13		CCL23
ANLN		CCL24
FNDC3B		CCL25
SEMA3G		CCL26
SLAMF9		CCL27
C1ORF158		CCL28
MMS22L		CCL3
RNF141		CCL3L1
ASAP3		CCL3P1
SCN1B		CCL3L3
OCIAD2		CCL4
PPP1R1A		CCL4L2
SLC7A14		CCL4L1
GALNT2		CCL5
TTC9		CCL7
TMEM217		CCL8
ATP2A2		CD320
ACOT7		CD40LG
DUSP5		CD70
NPNT		ADA2
ITGA11		CER1
CERCAM		CGA
SMDT1		CGB3
LRRTM1		CGB1
HTR7		CGB2
SLC26A2		CGB5
DDX11		CGB7
CFAP73		CGB8
USP54		CHGA
CRYM		CHGB
ACPP		CKLF
ASB2		CLCF1
SOX17		CLEC11A
IDH2		CMA1
C1QL4		CMTM1
BCL2L15		CMTM2
CYP4B1		CMTM3
CRNN		CMTM4
BHMT2		CMTM5
TNFRSF9		CMTM6
AC024940.1		CMTM7
NFIC		CMTM8
AQP4		CNTF
NCAPD2		CORT
MYBL1		CRH
MAGEA3		CSF1
TREH		CSF2
CCNB1		CSF3
FOXC1		CSH1
FKBP9		CSH2
CATIP		CSHL1
FBXL6		CSPG5
TAC1		CTF1
PHKA1		CCN2
STEAP1B		CTSG
FXYD2		CX3CL1
TENM2		CXCL1
NID1		CXCL10
RNASE4		CXCL11
ZFP42		CXCL12
PXDN		CXCL13
ASPN		CXCL14
GLIS1		CXCL16
TEX26		CXCL17
FADS3		CXCL2
ZNF835		CXCL3
DMBX1		CXCL5
CCNA2		CXCL6
JPH1		CXCL9
F2RL2		CCN1
NOX4		DEFA1
FADD		DEFA3
CDKN2A		DEFA5
CLCN4		DEFB1
TMEM100		DEFB103B
CGB7		DEFB104A
KCNA7		DEFB4A
SOD3		DKK1
SP8		EBI3
CYP2J2		EDN1
CAMK2A		EDN2
CT62		EDN3
COL6A1		EGF
KCNK9		EPGN
ACOX3		EPO
AC008687.4		EREG
NECAB2		ESM1
GPR50		FAM3B
P4HA2		FAM3C
CAMK2B		FAM3D
TNFRSF4		FASLG
ITGA3		FGF1
ARSF		FGF10
CLVS1		FGF11
NKD2		FGF12
MSN		FGF13
SLC36A2		FGF14
COL1A2		FGF16
SPAG8		FGF17
TMOD1		FGF18
ACSS3		FGF19
NUSAP1		FGF2
BLM		FGF20
PLOD2		FGF21
SAMD5		FGF22
ACAN		FGF23
DDX60L		FGF3
EPHX2		FGF4
DSN1		FGF5
SNX31		FGF6
DGAT2		FGF7
SLC16A1		FGF8
OSR1		FGF9
FAM189A2		VEGFD
MPP7		FIGNL2
ZNF677		FLT3LG
KCNJ16		FSHB
ITGB4		GAL
CT45A10		GALP
LRRC8C		GAST
GYS2		GCG
FAM124A		GDF1
TP53INP2		GDF10
GADD45G		GDF11
EMX1		GDF15
HIST1H2BK		GDF2
OAS2		GDF3
EPSTI1		GDF5
STMN1		GDF6
SAA2		GDF7
TMEM220		GDF9
MYOT		GDNF
EVPL		GH1
ASB11		GH2
AMZ1		GHRH
VWA5B1		GHRL
BSND		GIP
PEG3		GKN1
EPS8L2		GMFB
SLC24A2		GMFG
TTYH1		GNRH1
TREM2		GNRH2
GALNT18		GPHA2
GAS7		GPHB5
KLHDC7A		GPI
PROCR		GREM1
TNNI2		GREM2
ACSL1		GRN
EHF		GRP
SMARCD3		GUCA2A
IFI35		HAMP
PDLIM2		HBEGF
TGM7		HDGF
GALNT12		HDGFL3
CLU		HGF
MYH7		HTN3
DCBLD2		IAPP
ZDHHC13		IFNA1
MPZ		IFNA10
MKRN2OS		IFNA13
MMRN1		IFNA14
SH2D5		IFNA16
ANK1		IFNA17
BTG2		IFNA2
TRIM59		IFNA21
CRYL1		IFNA4
ADRA1A		IFNA5
DTNA		IFNA6
IL6ST		IFNA7
MAGEA1		IFNA8
AL163636.2		IFNB1
RNF157		IFNE
CKM		IFNG
ARHGEF38		IFNK
TYRO3		IFNW1
TNFSF13		IGF1
KIAA1644		IGF2
LCTL		IL10
CCDC69		IL11
MAGEC2		IL12A
C1ORF210		IL12B
ATP8A1		IL13
TF		IL15
PDE8B		IL16
SLCO5A1		IL17A
CGB5		IL17B
GDPD3		IL17C
MUC7		IL17D
STAT2		IL17F
XPR1		IL18
LRRC14B		IL19
IL22		IL1A
PPARG		IL1B
TJP3		IL1F10
TMC5		IL36RN
KIAA1211L		IL36A
SAMD13		IL37
SULF1		IL36B
PDIA2		IL36G
B3GALT1		IL1RN
TNC		IL2
FBXO41		IL20
PKNOX2		IL21
FOLR1		IL22
MLPH		IL23A
GAD1		IL24
CFAP65		IL25
SMIM6		IL26
MMP10		IL27
GALNTL6		IFNL2
GCNT3		IFNL3
MYLPF		IFNL1
TDO2		IL3
C4ORF26		IL31
SPARC		IL32
LYPD8		IL33
RBPMS		IL34
CLDN14		IL4
MTURN		IL5
TTN		IL6
DYRK1B		IL6ST
NID2		IL7
IRF9		CXCL8
LGI1		IL9
SIGLEC12		INHA
AQP1		INHBA
LTBP1		INHBB
KNL1		INHBC
FA2H		INHBE
ALDH3B1		INS
KCNT1		INS-IGF2
FOXF2		INSL3
PRKAA2		INSL4
CIDEA		INSL5
CEP72		INSL6
ZDHHC15		JAG1
PRB1		JAG2
EPB41L4A		FGF7P6
TRIML1		FGF7P3
LCN6		KITLG
TMEM56		KL
LAPTM4B		LACRT
MARCKSL1		LECT2
EEF1A2		LEFTY1
SCRN1		LEFTY2
AC083902.2		LEP
MPP3		LHB
ADGRD2		LIF
BRCA2		LRSAM1
GRAMD2B		LTA
SATB1		LTB
TNS1		LTBP1
SOHLH1		LTBP2
C6ORF132		LTBP3
NGB		LTBP4
SLC22A1		MDK
ATP2A3		MIA
BCAS4		MIF
PPM1L		MLN
ALOX12		MSTN
ASPM		NAMPT
MCM8		NDP
ROR2		NENF
CYP27C1		NGF
RDM1		NMB
TMEM200B		NODAL
ALDH3A2		CCN3
ANGPTL5		NPFF
CCER2		NPPA
ACSM1		NPPB
ITPR1		NPPC
TCEA3		NPY
SERPINA10		NRG1
HOXB13		NRG2
CCL2		NRG3
TENM3		NRG4
CTSV		NRTN
MAGEA9B		NTF3
RPL39L		NTF4
AK1		NTS
DPT		NUDT6
NEB		OGN
MYO7A		OSGIN1
KCNJ11		OSM
SMAD9		OSTN
LPL		OXT
FUT6		ENDOU
BCAS1		PDGFA
SYNGR1		PDGFB
OSTN		PDGFC
ASB4		PDGFD
NOTUM		PDGFRA
SNTA1		PDGFRB
RAB31		PDGFRL
KIAA1324		PDYN
ATAD5		PENK
TSPAN8		PF4
PLCXD3		PF4V1
PDZK1		PGF
ART3		PLAU
CTLA4		PMCH
C1ORF87		PNOC
C2ORF40		POMC
WDR54		PPBP
GBP5		PPBPP1
SGIP1		PPBPP2
EPO		PPY
CSTB		PRL
MYO5B		PRLH
SYCP2		PROK1
MOV10L1		PROK2
FAM92A		PSPN
CHPT1		PTH
IFIT3		PTH2
TM7SF2		PTHLH
ASCL3		PTN
CHST15		PYY
ZNF132		QRFP
DHRS7C		RABEP1
PI16		RABEP2
TMEM61		REG1A
RERGL		RETN
C3ORF18		RETNLB
ALG1L		RLN1
PIK3R1		RLN2
CACNB1		RLN3
TMEM249		RNASE2
ECE2		S100A6
GLRB		SAA1
GGT6		SAA2
PROM1		SBDS
NAGS		SCG2
SLC19A3		SCGB3A1
NEU4		SCT
SCNN1B		AIMP1
HSF2BP		SECTM1
PPP1R9A		SEMA3A
PIK3CD		SEMA3B
RPE65		SEMA3C
EIF4EBP3		SEMA3D
LINC00675		SEMA3E
IFI44L		SEMA3F
ANXA10		SEMA3G
C20ORF144		SEMA4A
FAM13C		SEMA4B
IFIT2		SEMA4C
HSPB2		SEMA4D
COL8A1		SEMA4F
IER5L		SEMA4G
RHCG		SEMA5A
FAM47E-STBD1		SEMA5B
THSD1		SEMA6A
MKI67		SEMA6B
GINS4		SEMA6C
NPBWR1		SEMA6D
TCTEX1D4		SEMA7A
LEPR		SLIT1
TEAD2		SLIT2
KIT		SLURP1
NRG1		SPP1
GOLGA6L7P		SST
FXYD5		STC1
TTC22		STC2
APLN		TAC1
TMEFF1		TDGF1
TCEAL2		TDGF1P3
ASB15		TG
C2ORF50		TGFA
SGK2		TGFB1
TTBK1		TGFB2
LMO2		TGFB3
MORN5		THPO
DSCAM		TNC
DYNAP		TNF
LMCD1		TNFRSF11B
METTL21C		TNFSF10
IL1RN		TNFSF11
EGF		TNFSF12
IL17RD		TNFSF13
NREP		TNFSF13B
MFHAS1		TNFSF14
CLDN4		TNFSF15
FUT2		TNFSF18
HIST1H1D		TNFSF4
OBP2A		TNFSF8
DHRS2		TNFSF9
BHLHA15		TOR2A
ABLIM1		TRH
NKX3-2		TSHB
BLNK		TSLP
HOXD8		TXLNA
MGAM2		TYMP
SERPINB1		UCN
GJB1		UCN2
CDH11		UCN3
CALU		UTS2
HTR3B		UTS2B
MYO18A		VEGFA
PDE1A		VEGFB
HIST1H3B		VEGFC
RELT		VGF
UBXN10		VIP
ART1		XCL1
RIMS2		XCL2
FZD6		ACVR1B
C14ORF80		ACVR1C
RASGEF1A		ACVR2A
TCAP		ACVR2B
SHISA4		ACVRL1
CTSC		ADCYAP1R1
GRB14		ADIPOR1
OGFRL1		ADIPOR2
SKA3		ADRB1
ECM1		ADRB2
OAS3		AGTR1
DMBT1		AGTR2
PAQR4		AMHR2
FILIP1		ANGPT1
DLEU7		ANGPT4
HOXB8		ANGPTL1
MEIS1		ANGPTL2
TNFSF11		ANGPTL3
TNFRSF12A		ANGPTL4
CCM2		ANGPTL6
ARHGAP20		APLNR
TMEM44		AR
TYMS		AVPR1A
RAB9B		AVPR1B
DIAPH3		AVPR2
SLC6A7		BMPR1A
BORA		BMPR1B
RECQL4		BMPR2
SGCA		BRD8
DLX2		C3AR1
SPRR3		C5AR1
PITX1		CALCR
STAC3		CALCRL
CLEC12A		ACKR2
RSPO3		CCR1
PSCA		CCR10
PDE4C		CCR3
EGR1		CCR4
IL36A		CCR5
IMPDH1		CCR6
PRR15L		CCR7
BIN1		CCR8
EPS8L1		CCR9
CFAP70		ACKR4
WDR78		CCRL2
PZP		CD40
APBB1		CMKLR1
FRY		CNTFR
CX3CR1		CRHR1
LAG3		CRHR2
C9ORF135		CRIM1
TUBB3		CRLF1
DIO1		CRLF2
CA8		CRLF3
IFNL1		CSF1R
SYT5		CSF2RA
SCGB2A1		CSF2RB
NCOA7		CSF3R
MFSD6L		CX3CR1
CAV1		CXCR3
RAG1		CXCR4
RASL11B		CXCR5
BEND6		CXCR6
MT1M		ACKR3
SNTN		CYSLTR1
ERBB3		CYSLTR2
SYNPO2L		ACKR1
ANGPTL7		EDNRA
ABHD1		EDNRB
GLP1R		EGFR
HMCN2		ENG
FAM71F1		EPOR
ZFR2		ESR1
SPNS3		ESR2
C6ORF10		ESRRA
ANXA13		ESRRB
CCL15		ESRRG
POLE2		FGFR1
FAM72C		FGFR2
C20ORF204		FGFR3
MB21D2		FGFR4
ACADS		FGFRL1
C19ORF84		FLT1
FAM216B		FLT3
C1ORF116		FLT4
IFIT1		FPR1
MC1R		FPR2
KRTAP3-1		FPR2
LAMA1		FSHR
KRT3		GALR2
MYL6B		GALR3
TLX3		GCGR
FANCG		GHR
SLC51B		GHRHR
F8		GHSR
C6		GIPR
KLF9		GLP1R
SPDEF		GLP2R
LEXM		GNRHR
CYSLTR1		GPER1
PTPRN2		GPR17
NT5C2		GPR32
CDH26		GPR33
NR4A1		PTGDR2
C5ORF46		C5AR2
EFCAB6		HNF4A
EXOC3L4		HNF4G
LY6E		HTR3A
C11ORF87		HTR3B
PLD6		HTR3C
NTRK3		HTR3D
KCNMB3		HTR3E
CAVIN3		IFNAR1
MYOM3		IFNAR2
ONECUT1		IFNGR1
ACHE		IFNGR2
GDF7		IGF1R
IDO1		IGF2R
PER2		IL10RA
DLX1		IL10RB
GPR161		IL11RA
L3HYPDH		IL12RB1
ZNF385D		IL12RB2
CBX2		IL13RA1
C12ORF75		IL13RA2
SCN8A		IL15RA
TPM1		IL2RB
SLC7A8		IL17RA
SYTL4		IL17RB
JPH2		IL17RC
FCER1A		IL17RD
GJC3		IL17RE
VSIG10L		IL18R1
XCL1		IL18RAP
PLCB4		IL1R1
CENPM		IL1R2
TCN1		IL1RAP
PLEKHS1		IL1RL1
HIST1H2BH		IL1RL2
AGTRAP		IL20RA
AOC3		IL20RB
SMTNL2		IL21R
SLCO1B1		IL22RA1
APOBEC3B		IL22RA2
PGF		IL23R
RDH8		IL27RA
XAF1		IFNLR1
GFRA1		IL2RA
FRMPD2		IL2RB
SCHIP1		IL2RG
LRRC3		IL31RA
LAMP3		IL3RA
SFXN3		IL4R
CSN2		IL5RA
ANKRD2		IL6R
LINC00959		IL7R
SLC19A2		CXCR1
HIST1H2BD		CXCR2
HELLS		IL9R
RASD1		INSR
KLHL32		KDR
ACSM5		LEPR
ELOVL6		LGR4
MYO7B		LGR5
VSIG1		LGR6
FLNC		LHCGR
PALMD		LIFR
LOXL3		LTB4R
VIT		LTB4R2
CHRDL1		LTBR
LUM		MC1R
SLC12A5		MC2R
ZNF185		MC3R
RTBDN		MC4R
FUT3		MCHR1
CGN		MCHR2
RIIAD1		MET
MAGI3		MLNR
SPARCL1		MPL
PSG5		MTNR1A
FCHO1		MTNR1B
DNAJC28		NGFR
AMTN		NMBR
SPTB		NPR1
CSN3		NPR3
NTM		NR0B1
DISP2		NR0B2
HPCA		NR1D1
ALDH1L1		NR1D2
SRPK3		NR1H2
HOXD1		NR1H3
LRP12		NR1H4
TGM3		NR1I2
RCOR2		NR1I3
FKBP10		NR2C1
MNX1		NR2C2
IFNK		NR2E1
SPACA9		NR2E3
C8ORF34		NR2F1
WDR31		NR2F2
TACR1		NR2F6
HTRA4		NR3C1
MACROD1		NR3C2
NUDT11		NR4A1
HOXC5		NR4A2
GDPD2		NR4A3
LAMC1		NR5A1
RASGRF1		NR5A2
NEXN		NR6A1
SCN4A		NRP1
TPST1		NRP2
SEMA5B		OGFR
KRTAP19-1		OPRD1
DRD5		OPRK1
ACTA1		OPRL1
HMGCLL1		OPRM1
RAB17		OSMR
SLC6A4		OXTR
PAQR8		PGR
ADGRE1		PGRMC2
ITGA1		PLAUR
LGALS12		PLXNA1
ERFE		PLXNA2
APOLD1		PLXNA3
FOXP3		PLXNA4
RASSF5		PLXNB1
ANGPT2		PLXNB2
NCF2		PLXNB3
GOLGA6L2		PLXNC1
PSMB9		PLXND1
KIAA1456		PPARA
PHF24		PPARD
EPYC		PPARG
GREM1		PRLHR
DDIAS		PRLR
CCDC110		PTAFR
ACAA2		PTGDR
CES2		PTGDS
MANSC1		PTGER1
GPX8		PTGER2
ADGRF1		PTGER3
PBX4		PTGER4
PRSS53		PTGFR
ACTL8		PTH1R
GTF2IRD2B		PTH2R
ZNF626		RARA
NATD1		RARB
MAP6		RARG
NKX3-1		ROBO1
ST6GALNAC1		ROBO2
PABPC1L		ROBO3
IL13		RORA
APOL1		RORB
LRRC15		RORC
DDX60		RXFP1
RTTN		RXFP2
KLHDC1		RXFP3
CYSRT1		RXRA
TMC8		RXRB
GATM		RXRG
DCT		S1PR1
TRIM55		S1PR2
CMPK2		SCTR
BICDL2		SDC1
BEX4		SDC2
TBX3		SDC3
PDCD1LG2		SDC4
TAP1		SORT1
RAB32		SSTR1
NRG3		SSTR2
GPRC6A		SSTR5
FAM135A		ST2
CXCL10		TACR1
DUSP26		TEK
HP		TGFBR1
CPNE7		TGFBR2
FXYD4		TGFBR3
STRA8		THRA
DDX58		THRB
GUCA1A		TIE1
ME3		TNFRSF10A
FGF5		TNFRSF10B
OTC		TNFRSF10C
FOXI3		TNFRSF10D
FAIM2		TNFRSF11A
SLC39A4		TNFRSF12A
ANO1		TNFRSF13B
RGS9BP		TNFRSF13C
IQCM		TNFRSF14
ADIPOQ		TNFRSF17
SLC44A4		TNFRSF18
NNAT		TNFRSF19
CHSY3		TNFRSF1A
SH2D4A		TNFRSF1B
IGDCC4		TNFRSF21
MGAT4A		TNFRSF25
TCTE1		TNFRSF4
STON2		TNFRSF6B
CSMD3		TNFRSF8
SIX1		TNFRSF9
ZBTB32		TRHR
RRM2		TSHR
RBM24		TUBB3
C20ORF141		VDR
GLIPR1L2		VIPR1
DOK5		VIPR2
MAN1C1		XCR1
DIRC1		IFNA10
CA14		IFNA13
NEBL		IFNA14
FOXL2NB		IFNA16
ZP2		IFNA17
TYMP		IFNA2
LRRN4		IFNA21
SIAH3		IFNA4
PIPOX		IFNA5
PLCD4		IFNA6
C9ORF84		IFNA7
LHX2		IFNA8
CCNA1		IFNB1
DNAJA4		IFNE
LCA5L		IFNG
WNT7B		IFNK
RSPH4A		IFNW1
VWA7		IFNAR2
CCDC148		IFNGR1
PKHD1L1		IFNGR2
SLC52A1		IL11
CDH3		IL12A
SGO1		IL12B
TNNC1		IL13
LRRC43		IL15
MACC1		IL16
ARFGEF3		IL17A
MRGPRE		IL17B
ULBP1		IL17C
KIRREL1		IL17D
HELZ2		IL17F
HHIPL2		IL18
ADGRD1		IL19
CSPG4		IL1A
STAT1		IL1B
RBFOX1		IL1F10
HIST1H2BJ		IL36RN
BFSP1		IL36A
FGF10		IL37
LRRK2		IL36B
PDE7A		IL36G
CMA1		IL1RN
ZNF415		IL2
GPNMB		IL20
NOBOX		IL21
C1ORF115		IL22
ANKRD35		IL23A
KLHL41		IL24
IGFL3		IL25
ABCA9		IL26
SSBP2		IL27
LIPE		IFNL2
TEKT3		IFNL3
HIST1H1E		IFNL1
AC010616.1		IL3
ABLIM2		IL31
DAGLA		IL32
CHRNA6		IL33
B3GNT7		IL34
PXN		IL4
SMYD3		IL5
EDNRB		IL6
IFI30		IL6ST
ARHGAP11B		IL7
TMEM150B		CXCL8
PLP1		IL9
TFRC		TXLNA
FOXH1		IL10RA
PTCH2		IL10RB
CLCN2		IL11RA
PITX3		IL12RB1
GPRASP2		IL12RB2
TXNDC2		IL13RA1
FGF7		IL13RA2
ACP5		IL15RA
SLC15A2		IL2RB
ANKLE1		IL17RA
FLNA		IL17RB
MUC15		IL17RC
CTTNBP2		IL17RD
HID1		IL17RE
HIST1H3J		IL18R1
DMPK		IL18RAP
SSTR1		IL1R1
SPAG16		IL1R2
TNNT3		IL1RAP
TRPM2		IL1RL1
TMEM178A		IL1RL2
SP9		IL20RA
WDR76		IL20RB
ERVV-2		IL21R
TMEM158		IL22RA1
FBXO39		IL22RA2
LYPD1		IL23R
ABLIM3		IL27RA
CCL5		IFNLR1
STK33		IL2RA
HLTF		IL2RB
AMH		IL2RG
ADH1A		IL31RA
LIN28B		IL3RA
AFAP1L2		IL4R
KRTAP11-1		IL5RA
HRC		IL6R
SBK2		IL7R
ZPLD1		CXCR1
C3ORF49		CXCR2
C16ORF45		IL9R
CCT6B		ST2
ODF4		HLA-A
HEPACAM2		HLA-B
LRFN2		HLA-C
BOLL		HLA-E
EPDR1		HLA-G
PTX4		KIR3DL1
SGCG		KIR3DL2
C10ORF90		KIR2DL1
SYT14		KIR2DL2
MYH13		KIR2DL3
SYT16		KIR2DL4
PSORS1C1		KIR2DL5A
PAX5		KLRC1
SLAMF8		KLRC2
DDO		KLRC3
ABI3BP		KLRD1
[truncated: 2,787 more rows]
