# Supplementary material for: Identification of a novel ceRNA network related to prognosis and immunity in HNSCC based on integrated bioinformatic investigation
Source: Sci Rep. 2022 Oct 20;12:17560. doi: 10.1038/s41598-022-21473-0 (PMC9584951; doi:10.1038/s41598-022-21473-0)
Supplement: Supplementary file 6 — Supplementary Table 2. [file 41598_2022_21473_MOESM6_ESM.xlsx]

## Sheet: miRNA.diff
Differentially expressed miRNAs (DEMs)
symbol	group	baseMean	logFC	lfcSE	stat	PValue	FDR
hsa-miR-196b-5p	micro_RNA	757.332	3.74493	0.211303	17.723	2.79e-70	1.31e-67
hsa-miR-101-3p	micro_RNA	39198.3	-2.10336	0.127718	-16.4688	6.15e-61	1.45e-58
hsa-miR-381-3p	micro_RNA	563.505	-3.51139	0.215053	-16.328	6.24e-60	9.78e-58
hsa-miR-196a-5p	micro_RNA	332.125	4.17809	0.259279	16.1142	2.03e-58	2.38e-56
hsa-miR-455-3p	micro_RNA	1679.61	2.61083	0.163308	15.9872	1.57e-57	1.48e-55
hsa-miR-378a-5p	micro_RNA	756.439	-2.10593	0.145229	-14.5008	1.2e-47	9.38e-46
hsa-miR-378c	micro_RNA	56.8339	-2.61283	0.181859	-14.3673	8.3e-47	5.57e-45
hsa-miR-30a-3p	micro_RNA	11398.2	-2.56678	0.179058	-14.3349	1.32e-46	7.78e-45
hsa-miR-338-5p	micro_RNA	20.1913	-2.06517	0.14846	-13.9106	5.46e-44	2.85e-42
hsa-miR-139-3p	micro_RNA	73.1388	-2.55087	0.184419	-13.8319	1.64e-43	7.69e-42
hsa-miR-1301-3p	micro_RNA	32.824	1.70441	0.123516	13.7991	2.58e-43	1.1e-41
hsa-miR-136-3p	micro_RNA	53.4533	-2.33389	0.175863	-13.2711	3.41e-40	1.33e-38
hsa-miR-299-5p	micro_RNA	36.5636	-2.77727	0.210038	-13.2227	6.49e-40	2.35e-38
hsa-miR-140-3p	micro_RNA	4167.43	-1.3831	0.104986	-13.1741	1.24e-39	4.15e-38
hsa-miR-30e-5p	micro_RNA	21628.2	-1.33104	0.101245	-13.1468	1.77e-39	5.56e-38
hsa-miR-29a-3p	micro_RNA	31914.9	-1.5197	0.115724	-13.1321	2.15e-39	6.33e-38
hsa-miR-30e-3p	micro_RNA	20895.7	-1.24727	0.0954157	-13.072	4.76e-39	1.32e-37
hsa-miR-615-3p	micro_RNA	9.92767	4.5802	0.356937	12.8319	1.09e-37	2.84e-36
hsa-miR-503-5p	micro_RNA	36.5156	2.68307	0.209381	12.8143	1.36e-37	3.37e-36
hsa-miR-195-5p	micro_RNA	121.763	-2.05092	0.163184	-12.5681	3.16e-36	7.43e-35
hsa-miR-30a-5p	micro_RNA	36498.5	-2.0221	0.161142	-12.5486	4.05e-36	9.06e-35
hsa-miR-21-5p	micro_RNA	1.27539e+06	1.18501	0.0953202	12.4319	1.75e-35	3.75e-34
hsa-miR-26a-5p	micro_RNA	9277.83	-1.38479	0.111447	-12.4256	1.9e-35	3.88e-34
hsa-miR-411-5p	micro_RNA	58.1545	-2.64018	0.213198	-12.3837	3.2e-35	6.27e-34
hsa-miR-145-3p	micro_RNA	109.317	-1.54287	0.126577	-12.1891	3.55e-34	6.68e-33
hsa-miR-29c-3p	micro_RNA	9698.5	-2.19949	0.182163	-12.0743	1.44e-33	2.57e-32
hsa-miR-378a-3p	micro_RNA	6504.38	-2.22545	0.184341	-12.0725	1.48e-33	2.57e-32
hsa-miR-101-5p	micro_RNA	18.1949	-1.55507	0.129324	-12.0246	2.64e-33	4.43e-32
hsa-miR-139-5p	micro_RNA	204.124	-1.74251	0.145475	-11.9781	4.63e-33	7.5e-32
hsa-miR-210-3p	micro_RNA	5087.02	2.40028	0.200712	11.9588	5.84e-33	9.15e-32
hsa-miR-93-3p	micro_RNA	46.6246	1.50515	0.126206	11.9262	8.64e-33	1.31e-31
hsa-miR-130b-5p	micro_RNA	59.7889	1.48337	0.124533	11.9115	1.03e-32	1.52e-31
hsa-miR-126-5p	micro_RNA	730.598	-1.17331	0.0986719	-11.891	1.32e-32	1.88e-31
hsa-miR-376c-3p	micro_RNA	33.3003	-2.1848	0.186795	-11.6963	1.33e-31	1.84e-30
hsa-miR-1307-3p	micro_RNA	6134.98	1.27477	0.111972	11.3848	4.98e-30	6.69e-29
hsa-miR-100-5p	micro_RNA	12690.7	-1.86339	0.163919	-11.3678	6.05e-30	7.9e-29
hsa-miR-375	micro_RNA	10226.8	-3.77578	0.333942	-11.3067	1.22e-29	1.54e-28
hsa-miR-4652-5p	micro_RNA	16.2611	3.61157	0.319942	11.2882	1.5e-29	1.86e-28
hsa-miR-301a-3p	micro_RNA	38.6196	1.88492	0.167021	11.2855	1.55e-29	1.86e-28
hsa-miR-671-5p	micro_RNA	24.5005	1.55702	0.138305	11.2579	2.12e-29	2.49e-28
hsa-miR-105-5p	micro_RNA	279.81	5.70283	0.508648	11.2118	3.57e-29	4.09e-28
hsa-miR-30c-2-3p	micro_RNA	98.4744	-2.07551	0.185655	-11.1794	5.14e-29	5.75e-28
hsa-miR-151a-5p	micro_RNA	339.512	1.00087	0.0909929	10.9994	3.84e-28	4.2e-27
hsa-miR-379-5p	micro_RNA	5497.89	-2.0032	0.182336	-10.9863	4.45e-28	4.75e-27
hsa-miR-301a-5p	micro_RNA	18.27	2.39589	0.218684	10.9559	6.22e-28	6.5e-27
hsa-miR-486-5p	micro_RNA	1090.81	-2.2967	0.210203	-10.9261	8.65e-28	8.84e-27
hsa-miR-130b-3p	micro_RNA	92.8316	1.28561	0.119133	10.7915	3.78e-27	3.7e-26
hsa-miR-31-5p	micro_RNA	445.205	2.87252	0.267613	10.7338	7.06e-27	6.77e-26
hsa-miR-410-3p	micro_RNA	73.5598	-2.22014	0.210183	-10.5629	4.43e-26	4.16e-25
hsa-miR-377-5p	micro_RNA	13.3668	-2.14822	0.204071	-10.5268	6.5e-26	5.99e-25
hsa-miR-324-5p	micro_RNA	95.1362	1.34306	0.127901	10.5007	8.57e-26	7.75e-25
hsa-miR-29c-5p	micro_RNA	56.107	-1.19856	0.114602	-10.4585	1.34e-25	1.19e-24
hsa-miR-193b-3p	micro_RNA	721.182	1.66805	0.161219	10.3465	4.34e-25	3.78e-24
hsa-miR-190a-5p	micro_RNA	12.6861	-1.5522	0.150882	-10.2874	8.03e-25	6.86e-24
hsa-miR-450a-5p	micro_RNA	36.4318	1.61903	0.159131	10.1742	2.58e-24	2.17e-23
hsa-miR-411-3p	micro_RNA	8.1448	-2.24825	0.221764	-10.138	3.75e-24	3.09e-23
hsa-let-7c-5p	micro_RNA	9591.14	-1.97886	0.19679	-10.0557	8.67e-24	7.03e-23
hsa-miR-495-3p	micro_RNA	33.9332	-1.89613	0.188782	-10.044	9.76e-24	7.78e-23
hsa-miR-99a-5p	micro_RNA	2173.41	-2.07789	0.208348	-9.97318	2e-23	1.56e-22
hsa-miR-127-3p	micro_RNA	3088.07	-1.81979	0.183089	-9.9394	2.81e-23	2.16e-22
hsa-miR-877-5p	micro_RNA	10.927	2.05995	0.208175	9.8953	4.36e-23	3.26e-22
hsa-miR-4746-5p	micro_RNA	22.8741	1.66578	0.170078	9.79422	1.19e-22	8.75e-22
hsa-miR-337-3p	micro_RNA	113.568	-1.88957	0.194588	-9.71065	2.72e-22	1.96e-21
hsa-miR-93-5p	micro_RNA	27024.1	1.19396	0.124929	9.55711	1.21e-21	8.62e-21
hsa-miR-224-5p	micro_RNA	650.392	1.63078	0.172537	9.45176	3.33e-21	2.34e-20
hsa-miR-18a-5p	micro_RNA	98.2057	1.3951	0.147871	9.4346	3.92e-21	2.71e-20
hsa-miR-365a-5p	micro_RNA	9.21928	2.13092	0.225966	9.43028	4.09e-21	2.79e-20
hsa-miR-2355-5p	micro_RNA	378.71	1.36972	0.145652	9.40402	5.25e-21	3.53e-20
hsa-miR-455-5p	micro_RNA	273.703	1.22517	0.13178	9.2971	1.44e-20	9.55e-20
hsa-miR-9-5p	micro_RNA	18881.3	3.15511	0.340904	9.2551	2.14e-20	1.4e-19
hsa-miR-487b-3p	micro_RNA	23.3654	-1.58194	0.172346	-9.17884	4.36e-20	2.81e-19
hsa-miR-454-3p	micro_RNA	35.6501	1.29131	0.14095	9.16141	5.12e-20	3.25e-19
hsa-miR-424-3p	micro_RNA	17.4889	1.75425	0.193098	9.08474	1.04e-19	6.51e-19
hsa-miR-654-3p	micro_RNA	131.637	-1.84059	0.202647	-9.08276	1.06e-19	6.55e-19
hsa-miR-369-5p	micro_RNA	21.373	-1.71227	0.189127	-9.05357	1.38e-19	8.45e-19
hsa-miR-424-5p	micro_RNA	441.345	1.40219	0.155204	9.03451	1.65e-19	9.93e-19
hsa-miR-497-5p	micro_RNA	48.4321	-1.08452	0.12039	-9.00838	2.09e-19	1.24e-18
hsa-miR-369-3p	micro_RNA	35.3455	-1.55018	0.172967	-8.96232	3.18e-19	1.87e-18
hsa-miR-18a-3p	micro_RNA	10.789	1.67931	0.188603	8.90393	5.39e-19	3.13e-18
hsa-miR-1269a	micro_RNA	432.167	4.19879	0.473047	8.87604	6.93e-19	3.97e-18
hsa-miR-937-3p	micro_RNA	17.2407	2.13251	0.241119	8.8442	9.22e-19	5.16e-18
hsa-miR-148a-5p	micro_RNA	217.215	-1.57893	0.179478	-8.79734	1.4e-18	7.75e-18
hsa-miR-550a-3p	micro_RNA	9.88339	1.34959	0.15382	8.77384	1.73e-18	9.44e-18
hsa-miR-125b-5p	micro_RNA	2091.7	-1.13251	0.12946	-8.74796	2.17e-18	1.17e-17
hsa-miR-27b-3p	micro_RNA	10929.1	-1.00004	0.114904	-8.70331	3.22e-18	1.72e-17
hsa-miR-183-5p	micro_RNA	36300.7	1.40274	0.16131	8.69591	3.44e-18	1.82e-17
hsa-miR-708-5p	micro_RNA	400.981	1.20702	0.138831	8.69415	3.49e-18	1.82e-17
hsa-miR-629-3p	micro_RNA	22.3174	1.24456	0.145086	8.57806	9.65e-18	4.98e-17
hsa-miR-17-5p	micro_RNA	2492.55	1.08367	0.129705	8.35489	6.55e-17	3.35e-16
hsa-miR-338-3p	micro_RNA	1692.93	-1.2412	0.150446	-8.25012	1.58e-16	7.91e-16
hsa-miR-96-5p	micro_RNA	82.759	1.32662	0.161277	8.22572	1.94e-16	9.6e-16
hsa-miR-1468-5p	micro_RNA	12.4311	-1.20988	0.149106	-8.11419	4.89e-16	2.39e-15
hsa-miR-655-3p	micro_RNA	13.6236	-1.58235	0.195241	-8.10461	5.29e-16	2.56e-15
hsa-miR-23a-5p	micro_RNA	30.7735	1.45839	0.182314	7.99931	1.25e-15	5.94e-15
hsa-miR-1-3p	micro_RNA	2803.21	-3.45429	0.432525	-7.98633	1.39e-15	6.53e-15
hsa-miR-16-2-3p	micro_RNA	60.936	1.03275	0.129387	7.98182	1.44e-15	6.71e-15
hsa-miR-370-5p	micro_RNA	16.5174	-1.44603	0.181284	-7.97661	1.5e-15	6.93e-15
hsa-miR-1293	micro_RNA	26.968	2.23105	0.284927	7.83024	4.87e-15	2.18e-14
hsa-miR-2355-3p	micro_RNA	36.3673	1.3425	0.172198	7.79623	6.38e-15	2.83e-14
hsa-miR-550a-5p	micro_RNA	13.9614	1.23317	0.158453	7.78254	7.11e-15	3.12e-14
hsa-miR-136-5p	micro_RNA	103.618	-1.37367	0.176747	-7.77193	7.73e-15	3.32e-14
hsa-miR-589-3p	micro_RNA	8.92626	1.4889	0.191591	7.77126	7.77e-15	3.32e-14
hsa-miR-664a-5p	micro_RNA	7.76125	-1.00493	0.129286	-7.77289	7.67e-15	3.32e-14
hsa-miR-889-3p	micro_RNA	85.3047	-1.2176	0.157672	-7.72239	1.14e-14	4.83e-14
hsa-miR-154-5p	micro_RNA	15.5831	-1.27162	0.164792	-7.71655	1.2e-14	5.02e-14
hsa-miR-199b-5p	micro_RNA	752.421	-1.15873	0.152566	-7.59492	3.08e-14	1.27e-13
hsa-miR-31-3p	micro_RNA	280.392	2.04875	0.27031	7.57925	3.48e-14	1.41e-13
hsa-miR-708-3p	micro_RNA	921.964	1.00266	0.13406	7.4792	7.48e-14	2.98e-13
hsa-miR-335-5p	micro_RNA	30.3178	-1.24713	0.167542	-7.44364	9.79e-14	3.87e-13
hsa-miR-205-5p	micro_RNA	61822.2	1.01455	0.137226	7.39326	1.43e-13	5.52e-13
hsa-miR-7-5p	micro_RNA	18.7957	1.65545	0.224061	7.38842	1.49e-13	5.68e-13
hsa-miR-450b-5p	micro_RNA	58.1048	1.05775	0.143718	7.35987	1.84e-13	6.98e-13
hsa-miR-3934-5p	micro_RNA	8.8134	1.25383	0.170687	7.3458	2.05e-13	7.63e-13
hsa-miR-133a-3p	micro_RNA	2226.45	-3.15757	0.432199	-7.30581	2.76e-13	1.02e-12
hsa-miR-494-3p	micro_RNA	43.6833	-1.58228	0.217676	-7.26896	3.62e-13	1.33e-12
hsa-miR-320b	micro_RNA	25.8325	1.15535	0.159027	7.2651	3.73e-13	1.36e-12
hsa-miR-592	micro_RNA	9.69241	1.75199	0.242781	7.21634	5.34e-13	1.93e-12
hsa-miR-148a-3p	micro_RNA	120394	-1.10689	0.153954	-7.18973	6.49e-13	2.31e-12
hsa-miR-4326	micro_RNA	23.575	1.89189	0.265467	7.12667	1.03e-12	3.63e-12
hsa-miR-3922-3p	micro_RNA	5.05201	1.38562	0.196186	7.06281	1.63e-12	5.6e-12
hsa-miR-217	micro_RNA	64.2708	-1.43354	0.203597	-7.04105	1.91e-12	6.41e-12
hsa-miR-944	micro_RNA	938.599	1.24436	0.177749	7.00069	2.55e-12	8.43e-12
hsa-miR-20a-3p	micro_RNA	32.984	1.08112	0.156626	6.9026	5.11e-12	1.67e-11
hsa-miR-744-3p	micro_RNA	71.3131	1.16701	0.170702	6.83651	8.11e-12	2.63e-11
hsa-miR-135b-5p	micro_RNA	195.061	1.26936	0.186163	6.81857	9.2e-12	2.94e-11
hsa-miR-125b-2-3p	micro_RNA	124.568	-1.5386	0.22696	-6.77918	1.21e-11	3.79e-11
hsa-miR-144-3p	micro_RNA	69.8259	-1.69535	0.251035	-6.75344	1.44e-11	4.49e-11
hsa-miR-218-5p	micro_RNA	159.498	-1.13584	0.168597	-6.73701	1.62e-11	5e-11
hsa-miR-539-5p	micro_RNA	21.8689	-1.40505	0.208902	-6.72586	1.75e-11	5.36e-11
hsa-miR-432-5p	micro_RNA	37.6872	-1.37011	0.205712	-6.66032	2.73e-11	8.34e-11
hsa-miR-452-3p	micro_RNA	43.9138	1.18038	0.178947	6.59628	4.22e-11	1.28e-10
hsa-miR-143-3p	micro_RNA	411428	-1.41219	0.21433	-6.58884	4.43e-11	1.34e-10
hsa-miR-493-5p	micro_RNA	44.5296	-1.22327	0.188007	-6.50654	7.69e-11	2.29e-10
hsa-miR-133b	micro_RNA	468.116	-3.06196	0.472283	-6.48331	8.97e-11	2.64e-10
hsa-miR-99a-3p	micro_RNA	13.0695	-1.40095	0.216125	-6.48213	9.04e-11	2.64e-10
hsa-miR-19a-3p	micro_RNA	148.026	1.04075	0.161791	6.43265	1.25e-10	3.62e-10
hsa-miR-92a-1-5p	micro_RNA	24.9776	1.16029	0.181269	6.4009	1.54e-10	4.43e-10
hsa-miR-182-5p	micro_RNA	76883.2	1.02712	0.16106	6.37723	1.8e-10	5.11e-10
hsa-miR-758-5p	micro_RNA	52.8262	-1.27255	0.199662	-6.3735	1.85e-10	5.2e-10
hsa-miR-3074-5p	micro_RNA	17.9567	1.00361	0.157637	6.36657	1.93e-10	5.41e-10
hsa-miR-193b-5p	micro_RNA	57.3971	1.00157	0.16153	6.20049	5.63e-10	1.55e-09
hsa-miR-95-3p	micro_RNA	36.8398	-1.22817	0.199427	-6.15852	7.34e-10	2.01e-09
hsa-miR-496	micro_RNA	10.567	-1.31103	0.213122	-6.15157	7.67e-10	2.08e-09
hsa-miR-125b-1-3p	micro_RNA	6.17314	-1.11728	0.183626	-6.08454	1.17e-09	3.16e-09
hsa-miR-103a-2-5p	micro_RNA	9.15469	1.33374	0.219935	6.06426	1.33e-09	3.56e-09
hsa-miR-152-5p	micro_RNA	5.4355	1.11505	0.185169	6.0218	1.72e-09	4.58e-09
hsa-miR-6499-3p	micro_RNA	16.0757	1.62724	0.274038	5.93802	2.88e-09	7.53e-09
hsa-miR-653-5p	micro_RNA	24.1344	-1.08805	0.184591	-5.89441	3.76e-09	9.71e-09
hsa-miR-377-3p	micro_RNA	6.07348	-1.08661	0.186076	-5.83962	5.23e-09	1.33e-08
hsa-miR-3651	micro_RNA	7.3955	1.52692	0.261444	5.84034	5.21e-09	1.33e-08
hsa-miR-29b-1-5p	micro_RNA	26.3868	1.03242	0.176846	5.83799	5.28e-09	1.34e-08
hsa-miR-1247-3p	micro_RNA	306.684	-1.618	0.280825	-5.76158	8.33e-09	2.09e-08
hsa-miR-451a	micro_RNA	4087.81	-1.32993	0.237603	-5.5973	2.18e-08	5.27e-08
hsa-miR-6510-3p	micro_RNA	81.4323	-1.72984	0.309039	-5.59747	2.17e-08	5.27e-08
hsa-miR-4668-3p	micro_RNA	7.62094	1.09661	0.19602	5.5944	2.21e-08	5.32e-08
hsa-miR-616-5p	micro_RNA	6.71898	1.18478	0.216295	5.4776	4.31e-08	1e-07
hsa-miR-323b-3p	micro_RNA	13.4393	1.24235	0.228779	5.43036	5.62e-08	1.3e-07
hsa-miR-187-3p	micro_RNA	185.89	1.42281	0.269309	5.28317	1.27e-07	2.84e-07
hsa-miR-135b-3p	micro_RNA	8.20309	1.13039	0.221246	5.1092	3.24e-07	7.04e-07
hsa-miR-203b-3p	micro_RNA	612.785	1.01584	0.202934	5.00577	5.56e-07	1.19e-06
hsa-miR-144-5p	micro_RNA	742.742	-1.14652	0.234863	-4.88166	1.05e-06	2.21e-06
hsa-miR-204-5p	micro_RNA	26.1154	-1.76647	0.366774	-4.81623	1.46e-06	3.03e-06
hsa-miR-106a-5p	micro_RNA	72.6886	1.09718	0.229472	4.78133	1.74e-06	3.53e-06
hsa-miR-206	micro_RNA	10273	-2.21192	0.470097	-4.70524	2.54e-06	5.07e-06
hsa-miR-9-3p	micro_RNA	21.3186	1.41156	0.330815	4.26691	1.98e-05	3.74e-05
hsa-miR-7702	micro_RNA	8.80378	1.2161	0.288989	4.20814	2.57e-05	4.8e-05
